# Supplementary material for: Selenium-Fortified Kombucha–Pollen Beverage by In Situ Biosynthesized Selenium Nanoparticles with High Biocompatibility and Antioxidant Activity
Source: Antioxidants (Basel). 2023 Sep 2;12(9):1711. doi: 10.3390/antiox12091711 (PMC10525527; doi:10.3390/antiox12091711)
Supplement: Supplementary file 1 [file antioxidants-12-01711-s001.zip]

Archive with 1 entries (1 files):
- antioxidants-2549089-supplementary.pdf
